# Supplementary material for: Ankle biomechanics of the three-step layup in a basketball player with chronic ankle instability
Source: Sci Rep. 2023 Oct 31;13:18667. doi: 10.1038/s41598-023-45794-w (PMC10618240; doi:10.1038/s41598-023-45794-w)
Supplement: Supplementary file 1 — Supplementary Information 1. [file 41598_2023_45794_MOESM1_ESM.xlsx]

## Sheet: pictuer data
take -off			landing
Non-CAI	CAI		CAI	Non-CAI
-11.5338	-8.18006		18.8588	9.76006
-11.7045	-8.14297		18.921	9.77283
-11.8752	-8.10588		18.9714	9.79206
-12.1172	-8.07088		18.9832	9.7967
-12.3903	-8.04026		18.9015	9.79158
-12.7462	-8.03019		18.7256	9.78318
-13.1633	-8.0364		18.3407	9.77519
-13.5857	-8.05843		17.7447	9.6944
-14.0711	-8.10523		16.9644	9.55814
-14.547	-8.15447		15.9186	9.34994
-14.9594	-8.21968		14.7702	8.94516
-15.354	-8.29284		13.5407	8.52498
-15.7301	-8.34571		12.324	8.09969
-16.0571	-8.40411		11.1331	7.66703
-16.304	-8.45967		10.0234	7.27365
-16.4316	-8.48939		9.0247	6.90882
-16.5006	-8.54377		8.0975	6.59002
-16.4921	-8.57041		7.31403	6.28973
-16.4043	-8.61406		6.60378	6.01546
-16.2328	-8.64454		5.99583	5.77902
-15.9829	-8.68186		5.47833	5.57086
-15.7047	-8.71191		5.02523	5.39401
-15.3706	-8.7441		4.65008	5.23401
-15.0403	-8.77094		4.32919	5.10171
-14.6994	-8.7964		4.05096	5.00038
-14.3502	-8.81639		3.82216	4.90711
-13.9722	-8.83564		3.61323	4.82958
-13.609	-8.84764		3.43665	4.76343
-13.3416	-8.85889		3.27827	4.68155
-13.0958	-8.86373		3.12861	4.61113
-12.8175	-8.86634		2.98604	4.54749
-12.5485	-8.86446		2.84632	4.4889
-12.3404	-8.86175		2.70389	4.44567
-12.2041	-8.85426		2.55711	4.41076
-12.0541	-8.84817		2.40293	4.38829
-11.8403	-8.83794		2.24472	4.36418
-11.6388	-8.82885		2.08161	4.33937
-11.5198	-8.81776		1.91127	4.30877
-11.4137	-8.80594		1.74664	4.28163
-11.3569	-8.7945		1.58709	4.25406
-11.3274	-8.77984		1.42662	4.22404
-11.251	-8.76691		1.28656	4.20004
-11.1362	-8.74872		1.1547	4.19451
-11.0482	-8.7338		1.03414	4.18872
-11.0419	-8.71159		0.931804	4.18666
-11.0384	-8.69379		0.844259	4.18133
-10.9245	-8.67162		0.76868	4.15481
-10.8136	-8.64992		0.710133	4.13358
-10.7991	-8.62866		0.667323	4.11739
-10.8184	-8.60695		0.636236	4.1088
-10.773	-8.58612		0.619414	4.11119
-10.663	-8.56612		0.616553	4.12475
-10.5901	-8.54682		0.623929	4.14402
-10.6241	-8.52862		0.644124	4.16777
-10.661	-8.51178		0.67763	4.19539
-10.5636	-8.49581		0.71988	4.20671
-10.4692	-8.48087		0.772451	4.21408
-10.3428	-8.46672		0.838559	4.22681
-10.2073	-8.45291		0.91169	4.24303
-10.1975	-8.43869		0.990577	4.27503
-10.3124	-8.42459		1.08036	4.31404
-10.3418	-8.40886		1.17091	4.35415
-10.1075	-8.39253		1.26324	4.4006
-9.87489	-8.37393		1.36336	4.45802
-9.88462	-8.35305		1.46384	4.57387
-9.89524	-8.32691		1.57002	4.69564
-9.8803	-8.29682		1.686	4.8157
-9.85814	-8.28447		1.80987	4.95285
-9.99255	-8.26642		1.94014	5.02759
-10.2843	-8.23949		2.08609	5.05062
-10.4357	-8.20538		2.24027	5.07365
-10.1617	-8.17486		2.4074	5.10493
-9.89084	-8.13936		2.5918	5.14639
-9.88099	-8.09519		2.79053	5.273
-9.87531	-8.02597		3.00808	5.41182
-9.89389	-7.9656		3.23886	5.55452
-9.92574	-7.92633		3.49	5.7088
-9.98248	-7.88274		3.7503	5.88147
-10.0685	-7.86341		4.02677	6.07296
-10.1316	-7.83718		4.31924	6.27583
-10.1139	-7.8045		4.62189	6.48194
-10.1075	-7.76848		4.94168	6.69698
-10.4855	-7.73089		5.27547	6.91778
-10.8764	-7.68942		5.61943	7.14629
-10.9531	-7.67003		5.97716	7.37215
-10.9342	-7.66492		6.34072	7.60204
-10.9359	-7.66682		6.71542	7.81251
-10.9601	-7.64962		7.09344	8.00972
-11.1238	-7.63271		7.47677	8.19987
-11.6913	-7.64328		7.86377	8.38287
-12.2675	-7.65505		8.25536	8.55346
-12.5614	-7.70878		8.64229	8.75242
-12.8632	-7.7827		9.03403	8.93237
-13.0726	-8.33289		9.42478	9.11288
-13.2543	-9.46197		9.80541	9.27881
-13.5462	-10.2683		10.1844	9.42461
-13.9496	-10.3432		10.5736	9.53711
-14.3501	-10.4213		10.9545	9.6482
-14.7432	-10.5329		11.318	9.74253
-15.1363	-10.6445		11.6742	9.83615

## Sheet: table data
group	take off		Landing moment		landing
	inversion angle	plantarflexion angle	inversion angle	dorsiflexion angle	inversion angle	dorsiflexion angle
CAI	13.3848	7.5872	14.8247	36.7586	13.5127	4.91978
CAI	9.98515	2.99336	6.98145	30.381	23.5078	17.4871
CAI	17.808	1.25106	23.7156	44.1572	17.3664	7.38334
CAI	16.7942	3.18806	16.912	34.7381	15.1699	16.3073
CAI	4.00472	4.17628	8.1452	40.0379	18.2201	15.8923
CAI	10.6192	4.15579	9.07259	41.6048	27.5626	8.6524
CAI	16.6326	3.94119	8.66799	36.1634	22.3086	16.4241
Non-CAI	16.9558	5.28192	13.7216	59.2129	9.07259	7.61101
Non-CAI	14.4135	4.09588	18.2201	38.3397	11.9265	6.2388
Non-CAI	17.3471	2.4664	23.743	48.8661	9.36904	10.837
Non-CAI	18.2314	3.41757	18.7494	58.0019	6.77087	2.12304
Non-CAI	17.7169	4.89529	17.8717	39.8618	5.70427	7.26583
Non-CAI	17.6129	3.9995	24.5997	48.7353	8.34374	8.71161
Non-CAI	21.8153	1.16408	16.5639	59.6407	7.16672	0.42284
